# Supplementary material for: The Relationship between Performance, Body Composition, and Processing Yield in Broilers: A Systematic Review and Meta-Regression
Source: Animals (Basel). 2022 Oct 8;12(19):2706. doi: 10.3390/ani12192706 (PMC9559297; doi:10.3390/ani12192706)
Supplement: Supplementary file 1 [file animals-12-02706-s001.zip]

Archive with 6 entries (6 files):
- Figure S1 - Effect sizes on the FCR.pdf
- Figure S2 - Effect sizes on the PFG.pdf
- Figure S3 - Effect sizes on the CAR.pdf
- Figure S4 - Effect sizes on the BLR.pdf
- Figure S5 - Effect sizes on the MKV.pdf
- Table S1 - Assessment of bias.pdf
